# Supplementary material for: The Kinetics of Lymphatic Dysfunction and Leukocyte Expansion in the Draining Lymph Node during LTB4 Antagonism in a Mouse Model of Lymphedema
Source: Int J Mol Sci. 2021 Apr 24;22(9):4455. doi: 10.3390/ijms22094455 (PMC8123113; doi:10.3390/ijms22094455)
Supplement: Supplementary file 1 [file ijms-22-04455-s001.zip]

Archive with 1 entries (1 files):
- ijms-1150006-supplementary.pdf
